# Supplementary material for: Artificial Neural Network Algorithms to Predict Resting Energy Expenditure in Critically Ill Children
Source: Nutrients. 2021 Oct 26;13(11):3797. doi: 10.3390/nu13113797 (PMC8618974; doi:10.3390/nu13113797)
Supplement: Supplementary file 1 [file nutrients-13-03797-s001.zip]

Archive with 1 entries (1 files):
- nutrients-1402804-supplementary.pdf
